# Supplementary material for: Phenolics of Maqui Leaf Residues Exhibit Antioxidant Properties Against Ozone-Induced Oxidation in Fish Model Systems
Source: Antioxidants (Basel). 2025 Feb 26;14(3):263. doi: 10.3390/antiox14030263 (PMC11939210; doi:10.3390/antiox14030263)
Supplement: Supplementary file 1 [file antioxidants-14-00263-s001.zip]

Archive with 1 entries (1 files):
- antioxidants-3482923-supplementary.pdf
